# Supplementary material for: Impact of Maternal Mediterranean-Type Diet Adherence on Microbiota Composition and Epigenetic Programming of Offspring
Source: Nutrients. 2023 Dec 22;16(1):47. doi: 10.3390/nu16010047 (PMC10780434; doi:10.3390/nu16010047)
Supplement: Supplementary file 1 [file nutrients-16-00047-s001.zip]

Archive with 1 entries (1 files):
- nutrients-2755297-supplementary.pdf
